# Supplementary material for: Antibiotic-resistant pathogenic bacterial isolates from patients attending the outpatient department of university of Cape Coast hospital, Ghana: A retrospective study between 2013–2015
Source: PLOS Glob Public Health. 2022 May 16;2(5):e0000417. doi: 10.1371/journal.pgph.0000417 (PMC10021532; doi:10.1371/journal.pgph.0000417)
Supplement: S1 Table — (XLS) [file pgph.0000417.s001.xls]

## Sheet: S1 Table
			S1 Table
						2013			2014			2015
				Pathogens	Male n/N (%)	Female n (%)	Age median (range)/years	Male n (%)	Female n (%)	Age median (range)/years	Male n (%)	Female n (%)	Age median (range)/years
				Candida species		21/21 (100)	26 (12-42)		95/95 (100)	24 (16-44)	3/90 (3.33)	87/90 (96.67)	22 (16-67)
				Citrobacter	4/9 (44.44)	5/9 (55.56)	50 (17-53)	15/33 (45.45)	18/33 (54.55)	26 (8-78)	6/10 (60.00)	4/10 (40.00)	32 (19-85)
				Commensal bacteria	10/40 (25.00)	30/40 (75.00)	30.5 (16-75)	5/121 (4.13)	116/121 (95.87)	25 (16-71)	3/59 (5.08)	56/59 (94.92)	25 (10-73)
				Escherichia coli	2/17 (11.76)	15/17 (88.24)	28 (18-49)	6/75 (8.00)	69/75 (92.00)	26 (6-62)	3/32 (9.38)	29/32 (90.63)	25 (2-86)
				Proteus vulgaris	5/10 (50.00)	5/10 (50.00)	26.5 (1-71)	4/10 (40.00)	6/10 (60.00)	28 (11-73)	2/4 (50.00)	2/4 (50.00)	34.5 (20-46)
				Staphylococcus aureus		3/3 (100)	21 (4-26)	15/34 (44.12)	19/34 (55.88)	29.5 (2.5-65)	11/17 (64.71)	6/17 (35.29)	24 (3-68)
				Staphylococcus epidermidis	24/35 (68.57)	11/35 (31.43)	27 (13-49)	7/13 (53.85)	6/13 (46.15)	29 (6-50)	11/19 (57.89)	8/19 (42.11)	24 (2-65)
				*Candida species / Escherichia coli		4/4 (100)	23.5 (22-39)		5/5 (100)	35 (21-60)	2/13 (15.38)	11/13 (84.62)	26 (18-62)
				Proteus mirabilis	6/10 (60.00)	4/10 (40.00)	59 (1-71)	3/17 (17.65)	14/17 (82.35)	31 (21-70)	5/7 (71.43)	2/7 (28.57)	60 (6-73)
				Pseudomonas aeruginosa	7/13 (53.85)	6/13 (46.15)	45 (23-73)	5/7 (71.43)	2/7 (28.57)	22 (11-56)	8/18 (44.44)	10/18 (55.56)	35.5 (10-73)
				Salmonella Typhi		1/1 (100)	52 (29-52)
				Staphylococcus saprophyticus	2/8 (25.00)	6/8 (75.00)	26 (24-46)	2/10 (20.00)	8/10 (80.00)	23.5 (18-65)	9/ 17 (52.94)	8/17 (47.06)	24.5 (3-57)
				Streptococcus pyogenes		3/3 (100)	34 (26-34)				2/4 (50.00)	2/4 (50.00)	50 (20-73)
				Neisseria gonorrhoeae	9/9 (100)		24 (24-36)				5/9 (55.56)	4/9 (44.44)	27 (20-61)
				Staphylococcal pneumonia	5/5 (100)		34 (25-35)	1/2 (50.00)	1/2 (50.000)	49 (38-60)		1/1 (100)	46
