# Supplementary material for: Antibiotic-resistant pathogenic bacterial isolates from patients attending the outpatient department of university of Cape Coast hospital, Ghana: A retrospective study between 2013–2015
Source: PLOS Glob Public Health. 2022 May 16;2(5):e0000417. doi: 10.1371/journal.pgph.0000417 (PMC10021532; doi:10.1371/journal.pgph.0000417)
Supplement: S2 Table — (XLS) [file pgph.0000417.s002.xls]

## Sheet: S2 Table
		S2 table
											Zone of Antibiotic inhibitions among pathogenic bacteria isolates, Median (range), mm
				AS			BA			CF			LZ			CH			CP			CL			TE			GM
		Resistant Isolates	2013	2014	2015	2013	2014	2015	2013	2014	2015	2013	2014	2015	2013	2014	2015	2013	2014	2015	2013	2014	2015	2013	2014	2015	2013	2014	2015
		Candida species
		Citrobacter	7 (0-14)	10 (0-14)	10 (4-11)	10 (0-12)	10 (0-12)	12 (0-13)	9 (0-11)	10 (5-12)	11 (0-14)	11 (3-12)	10 (0-12)	10 (0-10)	12 (8-15)	9 (0-10)	8 (0-12)	14 (0-17)	13 (8-17)	10 (0-13)	13 (7-15)	10 (0-13)	12 (0-17)	12 (2-14)	10 (4-12)	10 (2-12)	10 (0-13)	10 (0-13)	10 (6-14)
		Commensal bacteria
		Escherichia coli	11 (6-14)	9 (2-14)	10 (0-12)	11 (5-16)	9 (2-11)	10 (0-11)	12 (8-12)	12 (0-15)	12 (0-14)	14 (5-18)	10 (0-13)	14 (9-16)	12 (0-12)	10 (6-12)	12 (0-14)	12 (2-16)	12 (8-15)	10 (4-12)	8 (0-12)	10 (4-11)	10 (5-12)	10 (2-14)	12 (7-16)	13 (4-17)	11 (5-15)	12 (2-16)	11(5-12)
		Proteus vulgaris	14 (9-16)	10 (3-16)	12 (5-13)	12 (0-14)	10 (5-12)	12 (-16)	10 (0-11)	10 (2-12)	13 (7-15)	11 (0-14)	11 (6-13)	13 (3-15)	14 (5-18)	10 (0-13)	10 (3-16)	13 (5-15)	12 (2-16)	10 (0-10)	12 (2-16)	12 (2-16)	13 (0-17)	12 (0-17)	12 (2-14)	12 (0-12)	9 (0-12)	11 (0-15)	11 (4-15)
		Staphylococcus aureus	10 (0-12)	9 (2-12)	10 (0-10)	8 (0-11)	10 (4-12)	9 (0-13)	10 (4-12)	11 (3-12)	10 (0-13)	12 (8-14)	10 (5-12)	11 (3-12)	10 (2-14)	12 (2-16)	11 (4-15)	14 (0-16)	10 (3-16)	10 (4-12)	11 (5-15)	14 (8-16)	11 (8-14)	10 (5-12)	12 (7-15)	12 (5-15)	12 (3-16)	13 (4-16)	10 (0-12)
		Staphylococcus epidermidis	9 (2-13)	12 (2-16)	12 (7-16)	11 (0-14)	11 (8-14)	10 (0-12)	12 (3-14)	10 (0-13)	11 (3-12)	12 (3-16)	10 (2-12)	10 (2-14)	12 (2-16)	10 (2-14)	12 (0-13)	10 (2-12)	10 (6-12)	12 (5-14)	12 (0-15)	12 (0-13)	13 (7-15)	10 (4-11)	13 (4-16)	10 (0-12)	10 (2-14)	12 (4-15)	13 (4-17)
		*Candida species / Escherichia coli	10 (0-12)	8 (0-12)	11 (0-15)	7 (0-11)	12 (0-14)	10 (4-12)	13 (0-16)	11(5-12)	10 (4-11)	9 (0-11)	14 (9-16)	12 (0-13)	10 (2-14)	11 (6-13)	12 (8-15)	12 (0-17)	12 (7-16)	10 (5-12)	12 (2-16)	10 (5-12)	12 (0-14)	10 (4-12)	10 (0-10)	13 (8-17)	12 (0-14)	10 (0-13)	12 (3-16)
		Proteus mirabilis	13 (8-17)	10 (5-12)	12 (2-14)	10 (0-13)	10 (6-14)	13 (5-15)	11 (3-13)	14 (0-17)	10 (5-12)	11 (0-15)	10 (0-12)	11 (6-13)	13 (4-17)	12 (2-14)	11 (0-14)	12 (0-14)	12 (3-14)	13 (7-15)	10 (4-12)	10 (0-12)	10 (0-13)	10 (2-12)	11 (5-16)	10 (0-10)	12 (2-16)	14 (0-16)	12 (2-16)
		Pseudomonas aeruginosa	10 (0-13)	8 (0-11)	10 (6-12)	12 (0-15)	12 (2-16)	10 (6-14)	12 (0-13)	12 (4-15)	10 (3-16)	10 (6-12)	12 (2-16)	12 (0-14)	10 (6-14)	10 (0-13)	13 (4-17)	10 (4-12)	10 (2-14)	12 (0-12)	12 (0-14)	10 (4-12)	12 (8-15)	13 (0-16)	12 (2-16)	11 (6-14)	10 (4-12)	12 (8-15)	14 (0-17)
		Salmonella Typhi	14 (5-18)	11 (5-15)	11(5-12)	10 (2-14)	12 (0-14)	12 (0-17)	12 (5-15)	12 (0-14)	12 (0-14)	14 (0-16)	12 (0-14)	12 (3-16)	12 (5-13)	13 (4-16)	12 (0-14)	10 (2-14)	11 (5-15)	11 (3-12)	12 (0-14)	12 (2-16)	10 (0-13)	10 (4-12)	13 (0-17)	14 (0-16)	12 (3-16)	12 (7-16)	10 (6-14)
		Staphylococcus saprophyticus	10 (0-15)	10 (4-12)	14 (0-16)	12 (4-15)	9 (0-10)	10 (4-11)	13 (8-14)	11 (3-12)	10 (0-12)	10 (2-14)	12 (0-17)	14 (9-16)	10 (0-12)	12 (0-13)	12 (5-14)	12 (2-16)	10 (4-12)	10 (6-14)	10 (4-12)	12 (5-14)	13 (4-16)	12 (0-14)	12 (4-15)	12 (8-15)	10 (2-14)	11 (3-12)	12 (4-15)
		Proteus mirabilis	13 (4-16)	12 (0-14)	10 (4-12)	13 (7-15)	11 (3-12)	12 (0-13)	12 (0-12)	12 (8-15)	14 (9-16)	10 (0-13)	13 (0-17)	11 (3-12)	14 (8-16)	12 (2-16)	10 (2-14)	12 (0-14)	12 (3-14)	10 (0-10)	12 (8-15)	10 (2-14)	13 (0-17)	12 (0-17)	12 (7-16)	12 (3-16)	10 (4-11)	13 (4-16)	12 (2-16)
		Staphylococcus saprophyticus	9 (0-12)	12 (5-14)	10 (0-10)	13 (0-17)	12 (7-15)	10 (0-12)	11 (4-15)	12 (3-16)	12 (2-16)	12 (0-14)	10 (4-12)	12 (5-14)	12 (0-14)	13 (4-16)	12 (4-15)	12 (8-15)	12 (2-14)	12 (7-16)	12 (0-14)	9 (0-11)	12 (7-16)	10 (2-14)	12 (5-13)	13 (4-16)	12 (4-15)	10 (4-11)	12 (2-14)
		Streptococcus pyogenes	12 (2-16)	10 (0-13)	14 (0-17)	10 (0-11)	10 (2-12)	13 (4-17)	10 (2-14)	12 (0-14)	12 (5-13)	10 (2-14)	12 (3-16)	11 (5-15)	10 (0-10)	10 (2-14)	12 (0-14)	12 (3-16)	10 (6-14)	11 (5-15)	10 (4-11)	13 (4-16)	12 (8-15)	10 (0-10)	10 (4-12)	14 (9-16)	10 (0-12)	11 (5-15)	12 (0-14)
		Neisseria gonorrhoeae	11 (6-13)	12 (3-16)	9 (0-11)	14 (8-16)	10 (0-12)	12 (8-15)	8 (3-10)	12 (0-14)	12 (3-16)	13 (4-16)	10 (4-12)	11 (5-15)	12 (0-14)	10 (0-12)	12 (7-16)	10 (2-14)	12 (3-16)	12 (0-13)	12 (5-14)	11 (4-15)	11 (3-12)	12 (3-14)	10 (0-12)	12 (5-14)	12 (8-15)	11 (0-14)	13 (4-16)
		Staphylococcal pneumonia	9 (6-15)	10 (8-10)	10 (2-13)	12 (8-14)	13 (3-15)	13 (8-17)	10 (2-12)	14 (0-16)	12 (0-14)	12 (7-16)	12 (0-14)	12 (2-16)	11 (3-12)	11 (4-15)	14 (9-16)	13 (4-16)	11 (3-12)	11 (0-14)	10 (4-12)	12 (0-17)	10 (0-13)	12 (2-14)	10 (6-14)	12 (5-14)	12 (3-16)	13 (0-17)	10 (6-14)
		AS= Ampicillin/sulbactam, BA= Co-Trimoxazole, CF= Cefotaxime, CP= Ciprofloxacin, OF= Ofloxacin, TE= Tetracycline, GM= Gentamicin, LZ= Lincomycin, CH= Chloramphenicol, AK= Amikacin, LE= Levofloxocin, CI= Ceftazidime
		* Antibiotic zonal inhibition for Escherichia coli
